# Supplementary material for: Morphological and cytoskeleton changes in cells after EMT
Source: Sci Rep. 2023 Dec 13;13:22164. doi: 10.1038/s41598-023-48279-y (PMC10719275; doi:10.1038/s41598-023-48279-y)
Supplement: Supplementary file 26 — Supplementary Information 1. [file 41598_2023_48279_MOESM26_ESM.txt]

function [outputArg1,outputArg2] = actin_analyser_V5(input_image,AV)

%%
%ACTIN_ANALYSER_V5 

%   IMPORTANT          IMPORTANT           IMPORTANT           IMPORTANT 
% THIS FILE HAS BEEN RENAMED FROM .m TO .txt TO AVOID FILE TYPE ISSUES
% DURING WEB UPLOAD. PLEASE RENAME BACK TO .m BEFORE RUNNING
% Function uses global variable “curent_line” to keep track of a line in 
% .xlsx to write data to. Declare it globally before running this function 
% with the following commands: 
% global curent_line
% curent_line = 1;

% This function uses an image and pre-marked actin fibers positions (marked 
% via actin_clicker_V2) as input arguments. This version uses both input 
% arguments pre-loaded into MATLAB workspace 
% — for example, by dragging and dropping them there. 

% Once the function is done running (might take some time depending on the 
% system), 3 figures will be displayed. Not all images in these figures were 
% used in the final version of the publications; some of the images are 
% intermediate and/or technical visualizations. Also, some of the code 
% calculates values that weren't used in the final analyses (e.g. fiber brightness).
% 
% Figure(1) shows base image on the left, same image with actin fibers 
% marked in the middle, and vectors of those same actin fibers (plotted 
% from zero) on the right.
% 
% Figure (2) shows angle distribution for fibers from the right image from 
% figure (1). Top right is for all angles, top left is the same, but 
% compacted into angles from -90 degrees  to +90 degrees. Bottom left displays length 
% distribution for all fibers. Bottom right shows angle distribution 
% only for long fiber, with “long” defined as longer in pixel than 
% “vector_length_cuttoff_pixel”. This distribution is also centered around 
% 0 degrees, since which angle is defined as "0 degrees" is arbitrary 
% in the first place.
% 
% Figure (3) shows the same length distribution for all fibers as in 
% figure (2) on the left and angle distribution only for long fibers with 
% gaussian fitted over it on the right.
% 
% All figures are automatically saved as .png in the current MATLAB work folder. 
% 
% Quantitative data is also saved in combined_cells_data.xlsx
% Data format in the .xlsx file — each line is a vector of 
% [image#, number of fibers, value of sigma for gaussian fit]


% Function was used in Windows, never tested in different OS's, but, 
% presuambly, should work the same.
%%

vector_length_cuttoff_pixel=40;

image_name = inputname(1);

size_AV=size(AV);
size_image=size(input_image);
search_rad=1;

actin_vectors_from_zero=zeros(size_AV(1),11);
AV_on_image=zeros(size_image(1),size_image(2));


median_birghtness=median(reshape(input_image,[1, numel(input_image)]));

input_image=input_image-median_birghtness;

contrast_min=min(min(input_image));
contrast_max=max(max(input_image));

AV_rectangle=[min(min(AV(:,1)),min(AV(:,3))) max(max(AV(:,1)),max(AV(:,3))) min(min(AV(:,2)),min(AV(:,4))) max(max(AV(:,2)),max(AV(:,4)))];
AV_rectangle=round(AV_rectangle);

cell_brightness=[];
nnn=1;
for ii=AV_rectangle(1):1:AV_rectangle(2)
    for jj=AV_rectangle(3):1:AV_rectangle(4)
        cell_brightness(nnn)=double(input_image(jj,ii));
        nnn=nnn+1;
    end
end

cell_brightness_median=median(cell_brightness);


for ii=1:size_AV(1)
    vector_local_total_brightness_1=0;
    vector_local_total_brightness_2=0;
    progress=round(100*ii/size_AV(1));
    number_of_vector_points=1*ceil(max(abs(AV(ii,1)-AV(ii,3)),abs(AV(ii,2)-AV(ii,4))));
    vector_points_X=linspace(AV(ii,1),AV(ii,3),number_of_vector_points);
    vector_points_Y=linspace(AV(ii,2),AV(ii,4),number_of_vector_points);
    
    for jj=1:number_of_vector_points
        x_lower_bound=max(0,floor(vector_points_X(jj)-search_rad));
        x_upper_bound=min(size_image(2),ceil(vector_points_X(jj)+search_rad));
        y_lower_bound=max(0,floor(vector_points_Y(jj)-search_rad));
        y_upper_bound=min(size_image(1),ceil(vector_points_Y(jj)+search_rad));
        for kk=x_lower_bound:x_upper_bound
            for ll=y_lower_bound:y_upper_bound
                if sqrt((vector_points_X(jj)-kk)^2+(vector_points_Y(jj)-ll)^2)<search_rad
                    AV_on_image(ll,kk)=1;
                    vector_local_total_brightness_1=vector_local_total_brightness_1+double(input_image(ll,kk));
                    vector_local_total_brightness_2=vector_local_total_brightness_2+double(input_image(ll,kk))-cell_brightness_median;
                    
                end
            end
        end        
    end
    actin_vectors_from_zero(ii,3)=vector_local_total_brightness_1;
    actin_vectors_from_zero(ii,11)=vector_local_total_brightness_2;
end

figure(1)
clf


subplot(1,3,1);
imshow(input_image,[contrast_min,contrast_max*0.6]);
hold on


subplot(1,3,2);
imshow(input_image,[contrast_min,contrast_max*0.6]);
hold on


for jj=1:size_image(1)
        for kk=1:size_image(2)
            if  AV_on_image(jj,kk)==1
                plot(kk,jj,'.y')
            end
        end
end


for ii=1:size_AV(1)
	plot([AV(ii,1),AV(ii,3)],[AV(ii,2),AV(ii,4)],'-m','LineWidth',1);
end


subplot(1,3,3);


hold on
title([image_name '  actin fiber distribution map'])


for ii=1:size_AV(1)
    plot ([0,(AV(ii,3)-AV(ii,1))],[0,-(AV(ii,4)-AV(ii,2))], '-b','LineWidth',2);
    
    actin_vectors_from_zero(ii,1)=(AV(ii,3)-AV(ii,1));
    actin_vectors_from_zero(ii,2)=-(AV(ii,4)-AV(ii,2));     
    current_vector_length=sqrt(actin_vectors_from_zero(ii,1)^2+actin_vectors_from_zero(ii,2)^2);
    actin_vectors_from_zero(ii,4)=current_vector_length;
    actin_vectors_from_zero(ii,5)=actin_vectors_from_zero(ii,2)/current_vector_length;
    if actin_vectors_from_zero(ii,1) > 0
        actin_vectors_from_zero(ii,6)=asind(actin_vectors_from_zero(ii,5));
    else if actin_vectors_from_zero(ii,2)> 0
            actin_vectors_from_zero(ii,6)=180-asind(actin_vectors_from_zero(ii,5));
        else
            actin_vectors_from_zero(ii,6)=-180-asind(actin_vectors_from_zero(ii,5));
        end
    end
    if actin_vectors_from_zero(ii,6) > 0
        actin_vectors_from_zero(ii,7)=actin_vectors_from_zero(ii,6);
    else
        actin_vectors_from_zero(ii,7)=actin_vectors_from_zero(ii,6)+180;
    end
    
    actin_vectors_from_zero(ii,7)=actin_vectors_from_zero(ii,7)-90;
    
    if current_vector_length > vector_length_cuttoff_pixel
        actin_vectors_from_zero(ii,8)=actin_vectors_from_zero(ii,6);
        actin_vectors_from_zero(ii,9)=actin_vectors_from_zero(ii,7);
    else
        actin_vectors_from_zero(ii,8)=0;
        actin_vectors_from_zero(ii,9)=0;
    end
        
end

max_x_vetor=max(abs(AV(:,1)-AV(:,3)));
max_y_vetor=max(abs(AV(:,2)-AV(:,4)));
max_vector=max(max_x_vetor,max_y_vetor);
max_vector=max(max_vector,1);

axis([-max_vector max_vector -max_vector max_vector])
axis square
%}


% center angle vectors around zero %
current_vectors_align=zeros(size_AV(1),1);

angle_edges_4=[0:10:180];

sigma_for_current_aling=zeros(18,1);
mu_for_current_aling=zeros(18,1);
for nn=1:18
    for mm=1:size_AV(1)
        current_vectors_align(mm)=(actin_vectors_from_zero(mm,7))+nn*10;
        if current_vectors_align(mm) >90
            current_vectors_align(mm)=current_vectors_align(mm)-180;
        end
    end
    [muhat,sigmahat]=normfit(current_vectors_align);
    sigma_for_current_aling(nn)=sigmahat;
    mu_for_current_aling(nn)=muhat;
end

mu_for_current_aling=abs(mu_for_current_aling);
[~,best_align]=min(sigma_for_current_aling);

for nn=1:18
    if sigma_for_current_aling(nn)~=sigma_for_current_aling(best_align)
        mu_for_current_aling(nn)=max(mu_for_current_aling);
    end
end
[~,best_align]=min(mu_for_current_aling);

for mm=1:size_AV(1)
    actin_vectors_from_zero(mm,10)=(actin_vectors_from_zero(mm,7))+best_align*10;
    if actin_vectors_from_zero(mm,10) >90
        actin_vectors_from_zero(mm,10)=actin_vectors_from_zero(mm,10)-180;
    end
    if actin_vectors_from_zero(mm,9)==0
        actin_vectors_from_zero(mm,10)=0;
    end
end
    

current_figure=gcf;
saveas(current_figure,[image_name '_image_oveview.png']);


figure(2)
clf

subplot (2,2,1);
hold on
title([image_name '  fiber angle distribution'])

% angle_edges_1=[-180:10:180];
angle_edges_1=[-360:10:360];
histogram(actin_vectors_from_zero(:,6),angle_edges_1);


subplot (2,2,2);
hold on
title([image_name '  grouped fiber angle distribution'])

% angle_edges_2=[-90:10:90];
angle_edges_2=[-360:10:360];
histogram(actin_vectors_from_zero(:,7),angle_edges_2);


subplot (2,2,3);
hold on
length_cutoff=num2str(vector_length_cuttoff_pixel);
title([image_name '  fiber length distribution, cuttoff at ' length_cutoff])
histogram(actin_vectors_from_zero(:,4));


subplot (2,2,4);
hold on
title([image_name '  grouped and aligned angle distribution, long fibers'])
angle_edges_3=[-90:10:90];
current_vectors=nonzeros(actin_vectors_from_zero(:,10));
histogram(current_vectors,angle_edges_3);

current_figure= gcf;
saveas(current_figure,[image_name '_fiber_angles.png']);


figure(3)
clf

subplot (1,2,1);
hold on
length_cutoff=num2str(vector_length_cuttoff_pixel);
title([image_name '  fibers length distribution, cuttoff at ' length_cutoff])
histogram(actin_vectors_from_zero(:,4));
current_axis=axis;
axis([current_axis(1),current_axis(2),current_axis(3),20]);


subplot (1,2,2);
hold on

current_vectors=nonzeros(actin_vectors_from_zero(:,10));
histogram(current_vectors,angle_edges_3);
current_axis=axis;
max_histogram=current_axis(4);
[muhat,sigmahat]=normfit(current_vectors);
normalfit=normpdf(angle_edges_3,muhat,sigmahat);
max_normalfit=max(normalfit);
normalfit=max_histogram/max_normalfit*normalfit;
plot(angle_edges_3,normalfit,'-b','LineWidth',4,'MarkerSize',10);

title([image_name '  long fibers, grouped, alinged, sigma = ' num2str(sigmahat)])


current_figure= gcf;
saveas(current_figure,[image_name '_fiber_angles_small.png']);


global curent_line
file_name_string=['combined_cells_data.xlsx'];
data_to_write=[str2num(image_name(2:end)) size_AV(1) sigmahat];
file_range=['A' num2str(curent_line) ':C' num2str(curent_line)];
xlswrite(file_name_string,data_to_write,file_range)
curent_line=curent_line+1;

end
