# Supplementary material for: Morphological and cytoskeleton changes in cells after EMT
Source: Sci Rep. 2023 Dec 13;13:22164. doi: 10.1038/s41598-023-48279-y (PMC10719275; doi:10.1038/s41598-023-48279-y)
Supplement: Supplementary file 27 — Supplementary Information 2. [file 41598_2023_48279_MOESM27_ESM.txt]

function [actin_filament_positions,actin_edge_positions] = actin_clicker_V2(input_image)

%% ACTIN_CLICKER_V2 

%   IMPORTANT          IMPORTANT           IMPORTANT           IMPORTANT 
% THIS FILE HAS BEEN RENAMED FROM .m TO .txt TO AVOID FILE TYPE ISSUES
% DURING WEB UPLOAD. PLEASE RENAME BACK TO .m BEFORE RUNNING
% Loads an image (specified as input argument) for processing. 
% This version uses images pre-loaded into MATLAB workspace — 
% for example, by dragging and dropping them there. 

% Once the image is loaded and displayed, the program will display a yellow 
% boarder around it, indicating it’s ready for actin fibers input (called 
% “actin vectors” internally). At this stage first left mouse button click 
% adds a starting point and second left mouse button click adds an ending 
% point. While the new fiber is still displayed in magenta, using right mouse 
% button click allows you to discard it and start over. If you want to 
% keep it, use left mouse button again instead to start a new fiber. 
% Repeat this process until you’ve marked all the fibers you want. 
% At this point use middle mouse button click (scroll wheel click) to end 
% this phase and save the resulting fibers/vectors as .xlsx file.
% Data format in the .xlsx file — 
% each line is a vector of [ X-start, Y-start, X-end, Y-end ]

% Function was used in Windows, never tested in different OS's, but, 
% presuambly, should work the same.
%%


IIS=size(input_image);
image_name = inputname(1);

contrast_min=min(min(input_image));
contrast_max=max(max(input_image));


figure(1);
clf

% Contrast below works fine for most images, but sometimes it works better
% with a different multiplier for contrast_max. Purely visial contract
% adjustment, has no effect on the output.
imshow(input_image,[max(contrast_min,contrast_max*0),contrast_max*0.6]);


actin_filament_positions=[];
actin_edge_positions=[];
ii=0;
jj=0;

hold on

% LMB to add point, RMB to remove the last line after if has been 
% just added, MMB to finish adding points

% below: adding vectors over non-edge actin filaments 
tmp_UI_color_and_limiter=plot([10,IIS(2)-10,IIS(2)-10,10,10],[10,10,IIS(1)-10,IIS(1)-10,10],'-y','LineWidth',10);


%   vector start input
[XX1,YY1,button_mouse]=ginput(1);
tmp1_plot=plot(XX1,YY1,'.m','MarkerSize',20);

%   vector end input
[XX2,YY2,button_mouse]=ginput(1);
tmp2_plot=plot([XX1,XX2],[YY1,YY2],'-m','LineWidth',1);


while true
    %   vector start input
    [XXt1,YYt1,button_mouse]=ginput(1);
    
    %   Cleanup previous step before either discarding it (case 3) 
    %   or committing it to permanent array (case 1)
    delete(tmp1_plot);
    delete(tmp2_plot);
    
    switch button_mouse
        case 1
            ii=ii+1;
            actin_filament_positions(ii,1)=XX1;
            actin_filament_positions(ii,2)=YY1;
            actin_filament_positions(ii,3)=XX2;
            actin_filament_positions(ii,4)=YY2;
            plot(XX1,YY1,'.y','MarkerSize',5);
            plot([XX1,XX2],[YY1,YY2],'-y','LineWidth',1);
            XX1=XXt1;
            YY1=YYt1;
        case 2
            ii=ii+1;
            actin_filament_positions(ii,1)=XX1;
            actin_filament_positions(ii,2)=YY1;
            actin_filament_positions(ii,3)=XX2;
            actin_filament_positions(ii,4)=YY2;
            plot(XX1,YY1,'.y','MarkerSize',5);
            plot([XX1,XX2],[YY1,YY2],'-y','LineWidth',1);
            break
        case 3
            [XX1,YY1,button_mouse]=ginput(1);
            if button_mouse==2
                break
            end 
            
    end    
    tmp1_plot=plot(XX1,YY1,'.m','MarkerSize',20);
    
    %   vector end input
    [XX2,YY2,button_mouse]=ginput(1);
    if button_mouse==2
        delete(tmp1_plot);
        break
    end  
    tmp2_plot=plot([XX1,XX2],[YY1,YY2],'-m','LineWidth',1);      
    
end
    
delete(tmp_UI_color_and_limiter)
% above: adding vectors over non-edge actin filaments


file_name_string=[image_name '_actin_filament_positions.xlsx'];
xlswrite(file_name_string,actin_filament_positions) ;


end
