# Supplementary material for: Morphological and cytoskeleton changes in cells after EMT
Source: Sci Rep. 2023 Dec 13;13:22164. doi: 10.1038/s41598-023-48279-y (PMC10719275; doi:10.1038/s41598-023-48279-y)
Supplement: Supplementary file 28 — Supplementary Information 3. [file 41598_2023_48279_MOESM28_ESM.txt]

Both .m files are MATLAB functions. 

actin_clicker_V2 is used first for marking actin fibers on a microscopy image

actin_analyser_V5 is then used to visualize and process fibers marked via actin_clicker_V2

Microscopy images used were named numerically (i1, i2, i3, ..., i80, etc), 
functions might not work too well if image names contain unusual character or follow a different format.

See individual functions for more in-depth description.
