# Supplementary material for: Morphological and cytoskeleton changes in cells after EMT
Source: Sci Rep. 2023 Dec 13;13:22164. doi: 10.1038/s41598-023-48279-y (PMC10719275; doi:10.1038/s41598-023-48279-y)
Supplement: Supplementary file 34 — Supplementary Legends. [file 41598_2023_48279_MOESM34_ESM.txt]

A title for Supplementary  Video 1- actin filaments(shown in red) A-549 cells after EMT
A title for Supplementary  Video 2- actin filaments(shown in red) A-549 cells before EMT
A title for Supplementary  Video 3- actin filaments(shown in red)HaCaT cells after EMT
A title for Supplementary  Video 4- actin filaments(shown in red)HaCaT cells before EMT
A title for Supplementary  Video 5- actin filaments(shown in red) MCF-7 cells after EMT,where the GFP nucleus staining(shown in green)
A title for Supplementary  Video 6- actin filaments(shown in red) MCF-7 cells before EMT,where the nucleus(shown in blue)
A title for Supplementary  Video 7- tubulin (shown in yellow) A-549 cells after EMT
A title for Supplementary  Video 8- tubulin (shown in yellow) A-549 cells before EMT
A title for Supplementary  Video 9- tubulin (shown in yellow) HaCaT cells after EMT
A title for Supplementary  Video 10-tubulin (shown in yellow) HaCaT cells before EMT
A title for Supplementary  Video 11-tubulin (shown in yellow) MCF-7 cells after EMT
A title for Supplementary  Video 12-tubulin (shown in yellow) MCF-7 cells before EMT
